# Supplementary material for: Age and Infectious Dose Significantly Affect Disease Progression after RHDV2 Infection in Naïve Domestic Rabbits
Source: Viruses. 2021 Jun 21;13(6):1184. doi: 10.3390/v13061184 (PMC8234499; doi:10.3390/v13061184)
Supplement: Supplementary file 1 [file viruses-13-01184-s001.zip]

Archive with 1 entries (1 files):
- viruses-1243626-supplementary.pdf
